# Supplementary material for: Engineering Gypsophila elegans hairy root cultures to produce endosomal escape‐enhancing saponins
Source: Plant Biotechnol J. 2025 May 10;23(8):3068–82. doi: 10.1111/pbi.70122 (PMC12310815; doi:10.1111/pbi.70122)
Supplement: Supplementary file 1 — Table S1. Primers used for gene cloning and expression analysis. [file PBI-23-3068-s001.xlsx]

## Sheet: Sheet1
Target transcript	Oligo Sequence	Species	Notes
SoBAS_F	GGGGACAAGTTTGTACAAAAAAGCAGGCTTAATGTGGAGGTTAAAAATAGCAGAAG	Saponaria officinalis	Gateway pDNR221 compatible ends
SoBAS_R	GGGGACCACTTTGTACAAGAAAGCTGGGTCTTAACTAAGCCTCAAAGGAACATGA	Saponaria officinalis	Gateway pDNR221 compatible ends
SoCYP716A378_F	GGGGACAAGTTTGTACAAAAAAGCAGGCTTAATGGAACTCTTCTTCATATGTGG	Saponaria officinalis	Gateway pDNR221 compatible ends
SoCYP716A378_R	GGGGACCACTTTGTACAAGAAAGCTGGGTCTTAAGCAGATACAGTTACGGG	Saponaria officinalis	Gateway pDNR221 compatible ends
SoCYP716A379_F	GGGGACAAGTTTGTACAAAAAAGCAGGCTTAATGGAGCTAATTACCTTAC	Saponaria officinalis	Gateway pDNR221 compatible ends
SoCYP716A379_R	GGGGACCACTTTGTACAAGAAAGCTGGGTCTTAAGCGAGGGTGGC	Saponaria officinalis	Gateway pDNR221 compatible ends
SoCYP72A984_F	GGGGACAAGTTTGTACAAAAAAGCAGGCTTAATGGAGTATTTGCCGTACATTGC	Saponaria officinalis	Gateway pDNR221 compatible ends
SoCYP72A984_R	GGGGACCACTTTGTACAAGAAAGCTGGGTCTTAACGTCTACGAAACATGAGAGG	Saponaria officinalis	Gateway pDNR221 compatible ends
SoCYP72A1003_F	GGGGACAAGTTTGTACAAAAAAGCAGGCTTAATGCATAGTGAAGCTCGTGA	Saponaria officinalis	Gateway pDNR221 compatible ends
SoCYP72A1003_R	GGGGACCACTTTGTACAAGAAAGCTGGGTCTCAAAGACGACGAACAATGAG	Saponaria officinalis	Gateway pDNR221 compatible ends
MtCPR1_F	GGGGACAAGTTTGTACAAAAAAGCAGGCTTAATGACTTCTTCCAATTCCG	Medicago truncatula	from Tzin et al., 2019
MrCPR1_R	GGGGACCACTTTGTACAAGAAAGCTGGGTATCACCAGACATCCCTAAGG	Medicago truncatula
GgBAS	GGGGACAAGTTTGTACAAAAAAGCAGGCTAGATGTGGAGGCTGAAGATAGCGG	Glycyrrhiza glabra	from Moses et al., 2014
GgBAS	GGGGACCACTTTGTACAAGAAAGCTGGGTATTAAGTTAAACAAACTGGAGTGGAAGGC	Glycyrrhiza glabra
SctHMGR_F	AAAGCAGGCTATAGTTTTAACCAA	Saccharomices cerevisiae	from Moses et al., 2014
SctHMGR_R	GAAAGCTGGGTATTAGGATTTAAT	Saccharomices cerevisiae
SoBAS_F	AGAAGTGAAGCTTGGTCTCAGGCTCCATGTGGAGGTTAAAAATAGCAGAAG	Saponaria officinalis	pGGC Golden Gate compatible ends
SoBAS_R	AGGGCGAGAATTCGGTCTCACTGATTAACTAAGCCTCAAAGGAACATGA	Saponaria officinalis	pGGC Golden Gate compatible ends
SoCYP716A378_F	AGAAGTGAAGCTTGGTCTCAGGCTCCATGGAACTCTTCTTCATATGTGG	Saponaria officinalis	pGGC Golden Gate compatible ends
SoCYP716A378_R	AGGGCGAGAATTCGGTCTCACTGATTAAGCAGATACAGTTACGGG	Saponaria officinalis	pGGC Golden Gate compatible ends
SoCYP716A379_F	AGAAGTGAAGCTTGGTCTCAGGCTCCATGGAGCTAATTACCTTAC	Saponaria officinalis	pGGC Golden Gate compatible ends
SoCYP716A379_R	AGGGCGAGAATTCGGTCTCACTGATTAAGCGAGGGTGGC	Saponaria officinalis	pGGC Golden Gate compatible ends
SoCYP72A984_F	AGAAGTGAAGCTTGGTCTCAGGCTCCATGGAGTATTTGCCGTACATTGC	Saponaria officinalis	pGGC Golden Gate compatible ends
SoCYP72A984_R	AGGGCGAGAATTCGGTCTCACTGATTAACGTCTACGAAACATGAGAGG	Saponaria officinalis	pGGC Golden Gate compatible ends
SoCYP72A1003_F	AGAAGTGAAGCTTGGTCTCAGGCTCCATGCATAGTGAAGCTCGTGA	Saponaria officinalis	pGGC Golden Gate compatible ends
SoCYP72A1003_R	AGGGCGAGAATTCGGTCTCACTGATCAAAGACGACGAACAATGAG	Saponaria officinalis	pGGC Golden Gate compatible ends
GeUBQ10 F	TCGTTAAGACCTTGACTGGGC	Gypsophila elegans	qPCR
GeUBQ10 R	AATCAGCAAGGGTACGACCG	Gypsophila elegans	qPCR
SoBAS_F	TTGTGGCGATCTTCTATGGC	Saponaria officinalis	qPCR
SoBAS_R	AGGGCCGTGAGTAAGTTGA	Saponaria officinalis	qPCR
SoCYP716A378_F	CCCGAGGCACTACAACGATA	Saponaria officinalis	qPCR
SoCYP716A378_R	ACGTGTACCGGGTCGTCTAT	Saponaria officinalis	qPCR
SoCYP716A379_F	AAGGACGGCAAAACTCTCCC	Saponaria officinalis	qPCR
SoCYP716A379_R	CGTTCAGGTTCCCCTTAGCA	Saponaria officinalis	qPCR
SoCYP72A1003_F	CCTAACAGTGCCAGAAGGGG	Saponaria officinalis	qPCR
SoCYP72A1003_R	CGGCCCTCCAATAAAAGGGA	Saponaria officinalis	qPCR
