# Supplementary material for: Engineering Gypsophila elegans hairy root cultures to produce endosomal escape‐enhancing saponins
Source: Plant Biotechnol J. 2025 May 10;23(8):3068–82. doi: 10.1111/pbi.70122 (PMC12310815; doi:10.1111/pbi.70122)
Supplement: Supplementary file 2 — Table S2. Summary of engineered yeast strains generated in this study, including the expressed saponin biosynthetic genes, corresponding plasmid vectors, and triterpene aglycones detected through metabolite analysis. [file PBI-23-3068-s002.xlsx]

## Sheet: Sheet1
Strain Number	Vectors					Detected Compounds
	pESC_tHMG1_URA	pAG423GAL_HIS	pAG424GAL_TRP	pAG425GAL_LEU	pAG427GAL_MET
1	GgBAS	/	/	/	/	β-amyrin
2	GgBAS	MtCPR1	/	/	/	β-amyrin
3	SoBAS	MtCPR1	/	/	/	β-amyrin
4	GgBAS	MtCPR1	SoCYP716A378	/	/	β-amyrin, erythrodiol, oleanolic aldehyde, oleanolic acid, hydroxy-sterol
5	GgBAS	MtCPR1	/	SoCYP72A984	/	β-amyrin, hydroxy-β-amyrin
6	GgBAS	MtCPR1	/	/	SoCYP716A379	β-amyrin, erythrodiol, oleanolic acid, echinocystic acid
7	GgBAS	MtCPR1	SoCYP716A378	SoCYP72A984	/	β-amyrin, hydroxy-sterol, erythrodiol, oleanolic aldehyde, oleanolic acid, gypsogenin, gypsogenic acid
8	GgBAS	MtCPR1	SoCYP716A378	/	SoCYP716A379	β-amyrin, erythrodiol, oleanolic aldehyde, oleanolic acid, echinocystic acid
9	GgBAS	MtCPR1	/	SoCYP72A984	SoCYP716A379	β-amyrin, hydroxy-β-amyrin (trace), erythrodiol (trace), oleanolic acid (trace), echinocystic acid (trace)
10	GgBAS	MtCPR1	SoCYP716A378	SoCYP72A984	SoCYP716A379	β-amyrin, hydroxy-sterol, erythrodiol, oleanolic aldehyde, oleanolic acid, echinocystic acid (trace), gypsogenin, 16-hydroxy gypsogenic acid
13	GgBAS	MtCPR1		SoCYP72A1003		β-amyrin
14	GgBAS	MtCPR1	SoCYP716A378	SoCYP72A1003		β-amyrin, erythrodiol, oleanolic acid, hydroxy-sterol
15	GgBAS	MtCPR1	SoCYP72A1003	SoCYP72A984		β-amyrin
16	GgBAS	MtCPR1	SoCYP72A1003		SoCYP716A379	β-amyrin, erythrodiol, oleanolic acid, echinocystic acid
17	GgBAS	MtCPR1	SoCYP716A378	SoCYP72A984	SoCYP72A1003	β-amyrin, erythrodiol, oleanolic acid, hydroxy-sterol, gypsogenin
18	GgBAS	MtCPR1	SoCYP716A378	SoCYP72A1003	SoCYP716A379	β-amyrin, erythrodiol, oleanolic acid, hydroxy-sterol, echinocystic acid
19	GgBAS	MtCPR1	SoCYP72A1003	SoCYP72A984	SoCYP716A379	β-amyrin, erythrodiol, oleanolic acid, echinocystic acid, gypsogenic acid, quillaic acid
11	/	/	/	/	/
